# Supplementary material for: SARS-CoV-2 Antibody Response against Mild-to-Moderate Breakthrough COVID-19 in Home Isolation Setting in Thailand
Source: Vaccines (Basel). 2022 Jul 15;10(7):1131. doi: 10.3390/vaccines10071131 (PMC9318962; doi:10.3390/vaccines10071131)
Supplement: Supplementary file 1 [file vaccines-10-01131-s001.zip]

Archive with 1 entries (1 files):
- vaccines-1795631-supplementary.pdf
